# Supplementary material for: An Efficient and Economical N-Glycome Sample Preparation Using Acetone Precipitation
Source: Metabolites. 2022 Dec 17;12(12):1285. doi: 10.3390/metabo12121285 (PMC9786591; doi:10.3390/metabo12121285)
Supplement: Supplementary file 1 [file metabolites-12-01285-s001.zip]

Archive with 1 entries (1 files):
- metabolites-2053192-supplementary.pdf
